# Supplementary material for: Isolation and Identification of Fisetin: An Antioxidative Compound Obtained from Rhus verniciflua Seeds
Source: Molecules. 2022 Jul 14;27(14):4510. doi: 10.3390/molecules27144510 (PMC9318972; doi:10.3390/molecules27144510)
Supplement: Supplementary file 1 [file molecules-27-04510-s001.zip]

Archive with 1 entries (1 files):
- molecules-1786810-supplementary.pdf
